# Supplementary material for: Insights of Fe2O3 and MoO3 Electrodes for Electrocatalytic CO2 Reduction in Aprotic Media
Source: Int J Mol Sci. 2022 Nov 2;23(21):13367. doi: 10.3390/ijms232113367 (PMC9658016; doi:10.3390/ijms232113367)
Supplement: Supplementary file 1 [file ijms-23-13367-s001.zip]

Archive with 1 entries (1 files):
- ijms-1930044-supplementary.pdf
